# Supplementary material for: Panel data to investigate pricing behavior in the Spanish retail fuel market
Source: Data Brief. 2019 Nov 27;28:104880. doi: 10.1016/j.dib.2019.104880 (PMC6911964; doi:10.1016/j.dib.2019.104880)
Supplement: Multimedia component 1 [file mmc1.zip › descriptives_201912001736924815.do]

 
clear all
 
* Include your work path here (where panel_gas.dta is) :
cd "C:\..."
 
use  panel_gas.dta, replace

****************************************************************************
*******  Table 1. Number of gas stations and price quotes   *******
****************************************************************************
 
table brand_groups
gen first = 0
bysort gid (t): replace first = 1 if _n == 1

table brand_groups if first==1
  
****************************************************************************
******* Figure 1 : Diesel and Brent prices *******
****************************************************************************
preserve
collapse (median) price_pretax  pbrent, by (t )
twoway  (line price_pretax    t  , sort lwidth(medium) lpattern(longdash)  )   /*
   */   (line pbrent t  , sort lwidth(medium) lpattern(solid) yaxis(2) ) , /*  
   */    ytitle(Diesel Prices before taxes (€ cents per litre)   )  /*
   */   ytitle(Brent Price (€ cents per barrel) , axis(2)  )  /*
   */   xlabel(15 "Sep" 46 "Oct" 76 "Nov " 106 "Dec" 137 "Jan" 168 "Feb " 196 "Mar" 227 "Apr " 257 "Mai" 288 "Jun ")  /*
   */   xtitle(Time)   legend(order(1 "Gasoil price" 2 "Brent price"))


*graph export  "C:\...\Figure1.pdf", as(pdf) replace

restore

****************************************************************************
******* Figure 2 : Distribution of gas stations by provinces         *******
****************************************************************************

* 1st we identify each gas stations by province
collapse (mean) price_posted, by (province gid)
* Next we count the gas stations in each province
collapse (count) gid , by (province)

*export excel using  "C:\...\map_data.xls", firstrow(variables)
