# Supplementary material for: Panel data to investigate pricing behavior in the Spanish retail fuel market
Source: Data Brief. 2019 Nov 27;28:104880. doi: 10.1016/j.dib.2019.104880 (PMC6911964; doi:10.1016/j.dib.2019.104880)
Supplement: Multimedia component 2 [file mmc2.zip]

Archive with 1 entries (1 files):
- geocoordinates_201912001736924816.dta
