# Supplementary material for: Panel data to investigate pricing behavior in the Spanish retail fuel market
Source: Data Brief. 2019 Nov 27;28:104880. doi: 10.1016/j.dib.2019.104880 (PMC6911964; doi:10.1016/j.dib.2019.104880)
Supplement: Multimedia component 4 [file mmc4.zip › panel_gas_G_spl_M_201912001736924828.do]

 

*******************************************************************************************************************************************
*******************************************************************************************************************************************
**** Program to create data base described in: González, X. and Moral, M.J. “Panel data on fuel prices and stations locations in Spain” ***
*******************************************************************************************************************************************
*******************************************************************************************************************************************

***** To run this program you need to copy in your work path the two data sets provide along the paper: "panel_gas.dta" and "geocordenates.dta"
***** "panel_gas.dta" is a panel data that includes information about gas station location and price data (with and without taxes)
***** "geocoordenates.dta" is a cross section with 8080 of gas stations with information of longitud and latitud 

***** This do file let you to merge the original "panel_gas.dta" data set with new variables created;
***** add information about the three closest competitors to each gas station
***** include the brand of each of the three closest competitors
***** and get the panel data named "panel_gas_com.dta"


***** Previously to run this program you need to install geonear and geodist stata packages:

* ssc install geonear
* ssc install geodist

*******************************************************************************************************************************************
*******************************************************************************************************************************************

clear all

* Include your work path here:
local dir "C:\..."

 
***************************************************************************************
*********** * I. CREATE DISTANCE TO THE CLOSEST COMPETITOR AND ITS BRAND *********** *
***************************************************************************************
* Copy in your work path the two data sets: "geocoordentates.dta" and "panel gas.dta"

cd  `dir'
use geocoordenates.dta
   
set more off 
format glon %10.6f 
format glat %10.6f 

* Find the closest gas station.  
* option near(3) find the 3 closest gas stations
* output: nid1, nid2 and ni3 is the identificator (gid) of each the three closest competitors
*         km_to_nid.. is the distance to each of the three closest competitors

geonear gid glat glon using geocoordenates, n(gid glat glon) ignoreself near(3)

save comp.dta, replace

  
 *********************************************************************************
 ********* II. GET AN AUXILIARY DATA TO FIND THE BRAND OF THE CLOSEST COMPETITOR
 ********************************************************************************
 clear all 
 
 cd `dir'
 use geocoordenates.dta
 
keep gid brand 
rename gid nid1
gen nid2=nid1
gen nid3=nid1
gen brand_c1=brand 
gen brand_c2=brand 
gen brand_c3=brand 

save aux_data.dta, replace

 *********************************************************************************
 ********* III. FIND THE BRAND_CODE OF EACH OF THE THREE CLOSEST COMPETITORS
 ********************************************************************************
   
 clear  all
 cd `dir'
 use  panel_gas.dta 
 
*** add to the row data "panel_gas.dat" glat glon and information about competitors and brand code of competitors: 

merge m:1 gid using comp.dta, keepus( glat glon nid1  km_to_nid1 nid2 km_to_nid2 nid3 km_to_nid3   )
drop _merge

merge m:1 nid1  using aux_data.dta, keepus(brand_c1)
drop if _merge==2
drop _merge

merge m:1 nid2  using aux_data.dta, keepus(brand_c2)
drop if _merge==2
drop _merge

merge m:1 nid3  using aux_data.dta, keepus(brand_c3)

drop if _merge==2
drop _merge
 
********************************************************************************************
******** IV. COMPUTE AND ADD TO DATA FILE THE DISTANCE TO CLOSEST REFINERY  ********************
********************************************************************************************

* First we calculate the distance to each refinery and than obtain the minimum distance
* We provide here the longitud and latitud of each refinery 

* 1 Puertollano: Ctra. de Calzada, s/n 13500, Ciudad Real
*Latitud: 38.6838076; Longitud: -4.088176299999986
  geodist glat glon 38.6838076 -4.088176299999986,  gen(r1)
* 2 San Roque, Cádiz:  Puente Mayorga, s/n. 11360 San Roque (Cádiz)
*Latitud: 36.1895854; Longitud: -5.387220599999978
  geodist glat glon 36.1895854 -5.387220599999978,  gen(r2)
* La Rábida, Huelva. Polígono Industrial Nuevo Puerto. Palos de la Frontera (Huelva)
*37.1788901  -6.907497700000022
* ojo aqui habia un error detectado el 30 del 10 de 2108, estaban las geocoordenadas de la de Cadiz
geodist glat glon 37.1788901  -6.907497700000022,  gen(r3)
* Castellón
*Poligono industrial El Serrallo s/n, 12100 El Grao de Castellón, Castellón
*39.954427   -0.00030400000002828165
geodist glat glon 39.954427 -0.00030400000002828165,  gen(r4)
* Tarragona: Camí les Hortes, 2, 43120 Constantí, Tarragona
*41.1667351  1.2246279999999388
geodist glat glon 41.1667351 1.2246279999999388,  gen(r5)
* Bilbao: San Martin 5, Edificio Muñatones, 
*43.32505980000001  -3.10927479999998
geodist glat glon 43.32505980000001 -3.10927479999998,  gen(r6)
* A Coruña: A Grela Bens, s/n A Coruña 
*43.3464838  -8.422455799999966
geodist glat glon 43.3464838  -8.422455799999966,  gen(r7)
* Tenerife:  Manuel Hermoso Rojas, nº 3, 38005 Santa Cruz de Tenerife
*28.4555241  -16.256838300000027
geodist glat glon 28.4555241  -16.256838300000027,  gen(r8)


***CALCULATE THE MINIMUM DISTANCE TO ONE REFINERY

 egen ref_dis = rowmin(r1-r8)
 
 
*** IDENTIFY THE BRAND OF THE NEAREST REFINERY
 
 gen ref1=(r1-ref_dis)<0.001
 gen ref2=(r2-ref_dis)<0.001
 gen ref3=(r3-ref_dis)<0.001
 gen ref4=(r4-ref_dis)<0.001
 gen ref5=(r5-ref_dis)<0.001
 gen ref6=(r6-ref_dis)<0.001
 gen ref7=(r7-ref_dis)<0.001
 gen ref8=(r8-ref_dis)<0.001
 
 gen refinery=ref1+2*ref2+3*ref3+4*ref4+5*ref5+6*ref6+7*ref7+8*ref8
 gen ref_repsol= ref1+ref5+ref6+ref7
 gen ref_bp=ref4
 gen ref_cepsa=ref2+ref3+ref8
 
drop r1 r2 r3 r4 r5 r6 r7 r8 ref1 ref2 ref3 ref4 ref5 ref6 ref7 ref8


*** SAVE THE COMPLETE DATA BASE

save   panel_gas_comp.dta, replace
sum
exit


*******************************************************************************************************************************************
*******************************************************************************************************************************************

 
